# Supplementary material for: Starch-g-Acrylic Acid/Magnetic Nanochitin Self-Healing Ferrogels as Flexible Soft Strain Sensors
Source: Sensors (Basel). 2023 Jan 19;23(3):1138. doi: 10.3390/s23031138 (PMC9920654; doi:10.3390/s23031138)
Supplement: Supplementary file 1 [file sensors-23-01138-s001.zip]

Archive with 5 entries (5 files):
- sensors-2142814-Video S1.mp4
- sensors-2142814-Video S2.mp4
- sensors-2142814-Video S3.mp4
- sensors-2142814-Video S4.mp4
- sensors-2142814-Video S5.mp4
